# Supplementary material for: Casein kinase I isoforms contribute to platelet activation and thrombogenesis via RIPK3–MLKL signaling
Source: Commun Biol. 2025 Sep 30;8:1384. doi: 10.1038/s42003-025-08868-1 (PMC12485074; doi:10.1038/s42003-025-08868-1)
Supplement: Supplementary file 5 — Supplementary Data 1 [file 42003_2025_8868_MOESM5_ESM.xlsx]

## Sheet: Western blot 
	P-MLKL	MLKL	NORMALIZE			P-MLKL	MLKL	NORMALIZE			P-MLKL	MLKL	NORMALIZE			P-MLKL	MLKL	NORMALIZE
RP	5919888	8315862	0.711879		RP	6601073	5082669	1.29874		RP	5404904	7208227	0.749824		RP	4137740	5563340	0.743751
Thr.	9672113	8646793	1.11858		Thr.	6932618	4574518	1.51549		Thr.	7628590	6246551	1.22125		Thr.	6897780	5544808	1.24401
GSK-872+Thr.	5646475	7685025	0.734737		GSK-872+Thr.	5939791	4970975	1.19489		GSK-872+Thr.	6819815	6654726	1.02481		GSK-872+Thr.	6052735	5582037	1.08432
Long.+Thr.	4783277	8481352	0.563976		Long.+Thr.	4455159	4957810	0.898614		Long.+Thr.	5735671	5893853	0.973162		Long.+Thr.	4771517	5635838	0.846638
	P-RIPK3	RIPK3	NORMALIZED				P-RIPK3	RIPK3	NORMALIZED			P-RIPK3	RIPK3	NORMALIZED			P-RIPK3	RIPK3	NORMALIZED
Resting	4212255	2692730	1.56431	0.782153		Resting	6124211	6762685	0.905589		Resting	7206903	6647664	1.08413		Resting	4535198	4729457	0.958926
Thrombin	5942382	2703450	2.19807	1.09904		Thrombin	7778286	6897793	1.12765		Thrombin	8992050	5935000	1.51509		Thrombin	5582798	4468592	1.24934
GSK-872+ Thr	4272392	3528829	1.21071	0.605355		GSK-872+ Thr	6448914	7604827	0.848003		GSK-872+ Thr	6944820	6062876	1.14547		GSK-872+ Thr	4887724	4747292	1.02958
Long+ Thr	4466756	3519617	1.2691	0.634551		Long+ Thr	6524373	7800064	0.836451		Long+ Thr	6494980	5947040	1.09214		Long+ Thr	5977306	5005413	1.19417
	P-SRC 418	ACTIN	NORMALIZE			P-SRC 418	ACTIN	NORMALIZE			P-SRC 418	ACTIN	NORMALIZE			P-SRC 418	ACTIN	NORMALIZE
Resting	741936	2678548	0.276992		Resting	469769	2378846	0.197478		Resting	1302739	2403583	0.541999		Resting	2605760	5020345	0.51904
Thrombin	1642252	3152763	0.520893		Thrombin	837582	1936956	0.432422		Thrombin	1886950	2587822	0.729165		Thrombin	3451769	4376852	0.788642
Long+Thr	1259737	3023169	0.416694		Long+Thr	568286	2019435	0.281408		Long+Thr	1237402	2684483	0.460946		Long+Thr	2922160	4441644	0.657901
14	P-AkT	AkT	NORMALIZE		18	P-AkT	AkT	NORMALIZE		20	P-AkT	AkT	NORMALIZE			P-AkT	AkT	NORMALIZE
Resting	2647656	4843691	0.54662	1	Resting	2231375	6744269	0.330855		Resting	2702860	4973768	0.543423		Resting	3107273	6123457	0.507438
Thrombin	4967267	3246767	1.52991	2	Thrombin	5010726	4724846	1.06051		Thrombin	4059595	3691472	1.09972		Thrombin	5014439	4567891	1.09776
LY 294002+ Thr	3037917	4252748	0.714342	3	LY 294002+ Thr	2793080	5573186	0.501164		LY 294002+ Thr	2551980	5321484	0.479562		LY 294002+ Thr	3350679	6543279	0.512079
D4476+ Thr	4212414	4744189	0.88791	4	D4476+ Thr	2918422	5654179	0.516153		D4476+ Thr	2569875	5126165	0.501325		D4476+ Thr	3553644	5123479	0.6936
Long+ Thr	4099577	5013205	0.817756	5	Long+ Thr	2504592	5618098	0.445808		Long+ Thr	2539900	5887855	0.43138		Long+ Thr	3508036	5234679	0.670153
	P-GSK3β	GSK3β	NORMALIZE			P-GSK3β	GSK3β	NORMALIZE			P-GSK3β	GSK3β	NORMALIZE			P-GSK3β	GSK3β	NORMALIZE
Resting	2246519	8323259	0.269909		Resting	2908694	13407389	0.216947		Resting	3936606	7902869	0.498124	0.249062	Resting	4807642	12102236	0.397252	0.198626
Thrombin	3599956	8652176	0.416075		Thrombin	4174820	12436773	0.335684		Thrombin	7333343	7521913	0.974931	0.487465	Thrombin	7782843	10582836	0.735421	0.367711
LY 294002+ Thr	2579841	8603396	0.267906		LY 294002+ Thr	3226179	11856645	0.272099		LY 294002+ Thr	5272793	7343256	0.718046	0.359023	LY 294002+ Thr	5665140	12119997	0.467421	0.23371
D4476+ Thr	2586368	9653999	0.305848		D4476+ Thr	3255895	11586654	0.281004		D4476+ Thr	5728777	7335626	0.780953	0.390476	D4476+ Thr	6470918	12002321	0.539139	0.269569
Long+ Thr	2736339	8946734	0.299863		Long+ Thr	3269430	11328323	0.288607		Long+ Thr	5447230	8001949	0.680738	0.340369	Long+ Thr	6181463	11351556	0.544548	0.272274
	PY99 (RESTING)	ACTIN	NORMALIZED			PY99 (THR)	ACTIN	NORMALIZED			PY99 (D4476+THR)	ACTIN	NORMALIZED			PY99 (LONG+THR)	ACTIN	NORMALIZED
120 kDa	2517272	11866075	0.21214		120 kDa	3803968	11059207	0.343964		120 kDa	2828664	11560155	0.244691		120	2846287	11613802	0.245078
110 kDa	2780789	11866075	0.234348		110 kDa	3874594	11059207	0.35035		110 kDa	2584039	11560155	0.22353		110	2908397	11613802	0.250426
95 kDa	2486194	11866075	0.209521		95 kDa	3823583	11059207	0.345738		95 kDa	3119532	11560155	0.269852		95	2903768	11613802	0.250027
72 kDa	2767095	11866075	0.233194		72 kDa	3701133	11059207	0.334665		72 kDa	3380866	11560155	0.292459		72	2867279	11613802	0.246885
65 kDa	2437122	11866075	0.205386		65 kDa	3626267	11059207	0.327896		65 kDa	2756192	11560155	0.238422		65	2851657	11613802	0.24554
60 kDa	3980917	11866075	0.335487		60 kDa	4082820	11059207	0.369178		60 kDa	4099462	11560155	0.35462		60	4221265	11613802	0.36347
			0.238346					0.345298					0.270595					0.266904
120 kDa	2489110	11336530	0.219565		120 kDa	4321565	10304394	0.419391		120 kDa	3054585	10650559	0.2868		120	2464506	9902421	0.248879
110 kDa	3034853	11336530	0.267706		110 kDa	4709627	10304394	0.45705		110 kDa	3320241	10650559	0.311743		110	3072486	9902421	0.310276
95 kDa	2756532	11336530	0.243155		95 kDa	4701057	10304394	0.456219		95 kDa	2748388	10650559	0.258051		95	3092983	9902421	0.312346
72 kDa	2782765	11336530	0.245469		72 kDa	3825668	10304394	0.371266		72 kDa	3045975	10650559	0.285992		72	3351534	9902421	0.338456
65 kDa	2453829	11336530	0.216453		65 kDa	3654061	10304394	0.354612		65 kDa	2700851	10650559	0.253588		65	3531641	9902421	0.356644
60 kDa	4689911	11336530	0.413699		60 kDa	5296039	10304394	0.513959		60 kDa	3734567	10650559	0.350645		60	3682933	9902421	0.371922
			0.267674					0.428749					0.291137					0.323087
120 kDa	1832704	9069092	0.202082		120 kDa	1889484	9245052	0.204378		120 kDa	1644592	8356198	0.196811		120	1865251	7808504	0.238874
110 kDa	1833033	9069092	0.202119		110 kDa	1650840	9245052	0.178565		110 kDa	1653368	8356198	0.197861		110	1864922	7808504	0.238832
95 kDa	2069835	9069092	0.22823		95 kDa	1935347	9245052	0.209339		95 kDa	1698297	8356198	0.203238		95	1641699	7808504	0.210245
72 kDa	2099050	9069092	0.231451		72 kDa	2376201	9245052	0.257024		72 kDa	2447960	8356198	0.292951		72	1900461	7808504	0.243383
65 kDa	1881731	9069092	0.207488		65 kDa	3113072	9245052	0.336728		65 kDa	2130644	8356198	0.254978		65	2278199	7808504	0.291759
60 kDa	3313181	9069092	0.365327		60 kDa	4692463	9245052	0.507565		60 kDa	4280746	8356198	0.512284		60	4099869	7808504	0.525052
			0.239449					0.282266					0.276354					0.291358
120 kDa	1619160	8192288	0.197644		120 kDa	2142097	7650558	0.279992		120 kDa	1859338	6772972	0.274523		120	1863366	8829459	0.21104
110 kDa	1851882	8192288	0.226052		110 kDa	2140231	7650558	0.279748		110 kDa	1867744	6772972	0.275764		110	1647386	8829459	0.186578
95 kDa	1621416	8192288	0.19792		95 kDa	2376967	7650558	0.310692		95 kDa	2145232	6772972	0.316734		95	2124725	8829459	0.24064
72 kDa	1896844	8192288	0.23154		72 kDa	3407301	7650558	0.445366		72 kDa	2546959	6772972	0.376047		72	2727885	8829459	0.308953
65 kDa	2175591	8192288	0.265566		65 kDa	2139664	7650558	0.279674		65 kDa	1824414	6772972	0.269367		65	2539236	8829459	0.287587
60 kDa	3563450	8192288	0.434976		60 kDa	2441500	7650558	0.319127		60 kDa	2116485	6772972	0.31249		60	2338718	8829459	0.264877
			0.25895					0.3191					0.282266					0.282266

## Sheet: Aggregation
AGGREGATION(%)	Thr	Long 15μM + Thr		Collagen	Long 10 μM + Coll	Long 15 μM + Coll	Long 20 μM + Coll			Collagen	D4476 5 μM + Coll	D4476 10 μM + Coll	D4476 20 μM + Coll
	87	63		71	56	46	6			71	60	33	11
	85	77		49	31	35	19			77	69	45	12
	75	60		68	51	30	10			71	46	37	17
	87	78		75	50	40	13			76	72	54	26
				ADP	Long 10 μM + ADP	Long 15 μM + ADP	Long 20 μM + ADP			ADP	D4476 5 μM + ADP	D4476 10 μM + ADP	D4476 20 μM + ADP
				73	67	52	19			55	50	42	22
				65	64	44	22			85	83	55	38
				63	56	36	16			89	81	44	36
										100	99	74	43
				RISTOCETIN	Long 15 μM + RISTO	Long 20 μM + RISTO				RISTOCETIN	D4476 10 μM + RISTO	D4476 20 μM + RISTO
				48	37	35				53	40	46
				54	50	39				53	51	51
				57	59	58				57	57	57
				57	55	51				56	56	34
Luminiscence (% ATP Release)	Thr	Long 15μM+ Thr
	67	58
	76	58
	78	52
	83	65

## Sheet: Microsopy
% COVERED AREA	Control	Long
	50	22
	35.08	17.8
	39	22
NO OF PLATELETS	Control	Long
	80	51
	109	66
	70	50
BIOFLUX Washed Platelet	Control	Long		BIOFLUX Platelet suspended in plasma	Control	Long (20 μM)	D4476 (10 μM)
	14.57	5.09			27	18	20
	7.37	2.08			32	13	31
	6	4.1			50	19	26
	11.33	3.73			49	30	28
NANOSIGHT (NTA)	Resting	Thr	D4476+ Thr	Long+ Thr
	2.15	8.65	2.95	7.3
	1.8	6.47	3.61	3.11
	1.9	6.95	4.25	3.25
	1.2	7.2	5.67	3.82
	2.48	7.84	5.75	5.25

## Sheet: Oxygraph Data
OCR		VEHICLE	VEHICLE	VEHICLE	VEHICLE	LONG	LONG	LONG	LONG
	Unstimulated	11	13	15	12	7	9	8	8
	Peak after Thr	37	41	34	40	22	27	19	26
	Post peak	14	15	17	14	8	9	11	9
OXOPHOS	Resting	Long+ Thr
	12	6
	11	6
	13	7
	11	6
PROTON LEAK	Resting	Long+ Thr
	0.76	1.7
	1.35	1.01
	0.78	1.36
	2.1	2.17
ROX	Resting	Long+ Thr
	1	0.5
	2	2
	3	3
	1	1

## Sheet: Flow Cytometry
MITOSOX						MITOTRACKER						RHOD-2AM	Resting	Thr	Long+ Thr
	Resting	Thr	Long+ Thr				Resting	Thr	Long+ Thr				13.44	40.47	23.87
	10.7	22.47	15.73				260	391.83	258.36				11.1	40.65	29.75
	11.92	26.69	19.31				268.62	396.83	265.49				32.49	52.58	35.92
	13.6	31.09	18.93				222.49	330.86	244.47				26.71	48.79	36.8
	11.21	27.12	16.49				252.8	313.23	269
							281.92	327.91	287.71
P selectin	Resting	Thr	D4476+ Thr	Long+ Thr		PAC-1 binding	Resting	Thr	D4476+ Thr	Long+ Thr		DCF-DA	Resting	Thr	D4476+ Thr	Long+ Thr
	43.23	98.92	66.22	63.53			13.09	99.06	47.67	21.04			3.37	45.49	7.56	7.15
	35.47	118.9	63	41			13.65	119.66	43.85	35.78			1.59	52.45	20.48	8.79
	43.57	137.61	99.2	91.15			7.59	59	30.99	28.59			3.27	39.98	22.17	13.8
	38.83	114	64.68	54.15			8.09	105.35	39.74	35.14			2.7	40.44	25.97	12.74
							11.2	77.65	56.45	24.38			2.2	30.88	10.63	7
Annexin V	Resting	Thr	Long+ Thr	D4476+ Thr		P selectin	Vehicle	Long (10 μM)	Long (20 μM)	D4476 (5 μM)	D4476 (10 μM)
	0.8	20.96	2.7	7.3			6127	6798	6439	6856	8568
	0.19	19.73	2.82	3.92			7812	7985	8189	8565	7843
	0.21	16.38	4.66	5.53			6081	5316	5555	4858	5815
	0.11	16.12	3.58	8.26			17514	16797	16805	15594	17092
	0.11	25.08	5.65	9.59
Fluo-4AM
	Unstimulated							Thrombin-stimulated
Control	2.8	3.6	8.4	1.6	2.9	1.2	3.9	41.5	65.3	69.7	41.2	72.1	66	36.3
D4476	4.1	0.5	7.5	2.2	2.4	3.7	5.2	39.2	39.6	53.2	13.8	49.6	60.4	21.8
Long	1.2	2.2	6.3	5	2.7	4.2	3.4	31	28.7	35.2	10	34	36.4	27.8
PMA	Control	TRAP	D4476+TRAP	Long+TRAP		PNA	Control	TRAP	D4476+TRAP	Long+TRAP
	8	87.72	73.97	69.62			1.33	64.69	47.35	40.95
	9.51	72.27	51.49	64.43			2.12	35.81	20.15	29.23
	3.25	74	57.68	58.22			2.03	45.11	20.81	26.15
	26.79	97.19	48.11	62.39			5.03	82.25	25.96	41.92
	14.17	95.32	53.2	59.43			6.33	77.93	33.47	39.79
		Fluorescent Fibrinogen binding	Resting	Thr	D4476+ Thr	LONG+ Thr					Aspirin-mediated function analysis
			1.77	79.48	48.31	31.96					PAC-1					P selectin
			7.98	79.85	22.3	18.87				Resting	1.5	2	3.5	1.7	2	30	25	11	28
			2.47	96.35	27.81	26.64				Thr	21	16.5	28	27	23	84	71	26.5	73.5
			2.56	98.1	40.08	32.75				Long+Thr	5	5	9	7	6.3	27	35	19	30
			1.1	98.74	37.45	27.75				D4476+Thr	11.5	7.5	13.8	6	6.4	35	51.6	23	58

## Sheet: MTT
	OD taken at 570 nm
	Vehicle	Triton 0.1%	Long 5µM	Long 10µM	Long 20µM	Long 30µM	Long 5µM+Thr	Long 10µM+Thr	Long 20µM+Thr	Long 30µM+Thr
	0.354	0.071	0.356	0.373	0.383	0.359	0.25	0.243	0.314	0.324
	0.521	0.095	0.439	0.31	0.534	0.461	0.391	0.33	0.519	0.432
	0.372	0.079	0.609	0.339	0.376	0.39	0.288	0.288	0.293	0.473
	0.476	0.093	0.522	0.442	0.442	0.442	0.408	0.419	0.401	0.413
	Cell Viability (% )
	Vehicle	Long (5 µM)	Long (10 µM)	Long (20 µM)	Long (30 µM)	Long (5 µM+Thr)	Long (10 µM+Thr)	Long (20 µM+Thr)	Long (30 µM+Thr)
	100	100	100	100	100	70.6215	68.6441	88.7006	91.5254
	100	84.261	59.501	102.495	88.4837	75.048	63.3397	99.6161	82.9175
	100	100	91.129	100	100	77.4193	77.4193	78.7634	100
	100	100	92.8571	92.8571	92.8571	95.7143	88.0252	84.2437	86.7647

## Sheet: TEG-Kaolin
Vehicle	Long
5.6	7
6.1	6.4
6	6.8
6.2	7.4

## Sheet: In Vivo data
First thrombus formation time					Time to Occlusion					Thrombus growth rate					Bleeding Time
	Control	Long				Control	Long				Control	Long			Control	Long
	12.5	13.5				45	45				7.74333	4.03333			10	10
	12.3	9				30	45				12.9267	1.45			10	8
	9	13				20	45				10.6967	5.63333			3.5	3.3
	3.5	12.5				45	45				10.59	3.65667			6	5.7
	5	11				45	45				14.0467	6.17333			6.18	7.1
	7	9.5				36	45				10.41	2.7			2.29	2.15
		5					45					2.99667			3.84	3.2
		12.5					45					4.86667			4.48	4.1
Number of vessels with thrombus per lpf (mean)
	Control	Long
	3.7	1.6
	3.3	2.2
	3.5	1
		0.7

## Sheet: Ex Vivo
Fluo-4Am
	Control					Longdaysin
Unstimulated	6.9	2.1	4.1	3.6		4.1	3.7	2.3	4.6
Stimulated	60.5	29.8	58.5	35.9		29.6	17.9	22.3	18
Fluorescent fibrinogen
	Control								Longdaysin
Resting	1	1	1	1	1	1	1	1	1	1	1	1	1	1	1	1
Thrombin	1.34598	1.19841	20.6512	35.9771	93.2	163.358	37.7928	2.75485	1.52713	0.856481	1.11327	25.6727	22.4138	66.5506	66.34	1.15587
Fluorescent fibrinogen (mouse blood in vitro condition)
	RP	Thr0.25 U/ml	D4476+Thr	Long+Thr
	59	70	59.6	56.7
	46.8	83.2	67.3	55.6
	57	83.6	88.2	70.6
	53	82	61.7	56.8
	56.8	96.8	92.9	89.8

## Sheet: Extrinsic coagulation
	TEG						Prothrombin time (sec)
Control	Longdaysin						Control	Longdaysin
10.5	11.8						12.7	13.4
8.2	9.8						15.6	14.7
9.2	9.8						12.7	12.9
13.1	10.7						13.4	13.7
12.5	8.5
12.2	10.7
